# Supplementary material for: Multicenter prospective observational study on hospital pharmacist interventions to reduce inappropriate medications
Source: Front Pharmacol. 2023 Jun 29;14:1195732. doi: 10.3389/fphar.2023.1195732 (PMC10343951; doi:10.3389/fphar.2023.1195732)
Supplement: Supplementary file 1 [file Table1.XLSX]

## Sheet: １．Backgrounds
Supplement document 1. Backgrouns (Please fill in following questions)†
Number	Contents	Answer
1	Name
2	E-mail address
3	Sex (female 1, male 2）
4	Pharmacist experience, years
5	Average number of dispensed prescriptions in August 2018
6	Number of pharmacists in your pharmacy
7	Number of staff pharmacists in your pharmacy
8	Please list any professional pharmacist certifications you hold.
9	Confident in your knowledge of pharmacotherapy in the palliative field: If you are not confident, please give a score of 0. If you are confident, please give a score of 10.
10	How many hours of study sessions in the area of medical pharmacy have you attended in the year from January to December 2017?
11	How many hours of study sessions in the palliative area have you participated in during the year from January to December 2017?
12	Number of patients for whom prescribing intervention was performed in September [excluding duplicates]
13	Number of cancer patients among the number of persons in Q12.
14	Do you agree to the publication of your name and affiliation in the acknowledgments and other materials used in the preparation of the paper?	□ Agree □ Disagree
15	If you agree with Q14, please write your name in English.
16	If you agreed to Q14, please write your organization's name in English.
†This is an English translation. The original document was written in Japanese and distributed to the respondents.

## Sheet: ２．Work record form
Supplement document 2. Work record form†
Date	2018-09-01	2018-09-02	2018-09-03	2018-09-04	2018-09-05	2018-09-06	2018-09-07	2018-09-08	2018-09-09	2018-09-10	2018-09-11	2018-09-12	2018-09-13	2018-09-14	2018-09-15	2018-09-16	2018-09-17	2018-09-18	2018-09-19	2018-09-20	2018-09-21	2018-09-22	2018-09-23	2018-09-24	2018-09-25	2018-09-26	2018-09-27	2018-09-28	2018-09-29	2018-09-30
Day of the week	Sat	Sun	Mon	Tue	Wed	Thu	Fri	Sat	Sun	Mon	Tue	Wed	Thu	Fri	Sat	Sun	Mon	Tue	Wed	Thu	Fri	Sat	Sun	Mon	Tue	Wed	Thu	Fri	Sat	Sun
Work (If you are not working due to day shift, vacation, etc., please select the appropriate item in the pull-down menu.)
Total work hours (hour)*
Time spent on medication counseling (hour)
Total number of patients for whom prescribing intervention was performed: (1)
Number of patients who regularly used opioids out of (1).
Number of inappropriate prescriptions** in which intervention was performed: (2)
⇒Please enter the details of (2) on the case intervention record form.
*You may include overtime. Please enter the time with one decimal place (e.g., 20 minutes = 0.3 hours).
**Inappropriate prescriptions in this survey mean those that the pharmacist judges to be inappropriate. Please refer to case intervention report form.
†This is an English translation. The original document was written in Japanese and distributed to the respondents.

## Sheet: 3．Case intervention form
Supplement document 3. Case intervention report form†
Intervention number (We have provided up to 200 entries in total, but if you need more, please copy this sheet and use it.)	1	2	3	4	5	6	7	8	9	10	11	12	13	14	15	16	17	18	19	20	21	22	23	24	25	26	27	28	29	30	31	32	33	34	35	36	37	38	39	40	41	42	43	44	45	46	47	48	49
Date of intervention (Enter the date only [if it is September 1, enter only 1])
Please select from the pull-down menu whether you noticed and intervened while "dispensing/prescription audit" the prescription, during "medication counseling" to the patient, or through other means such as "responding to a phone call". (*This survey does not cover interventions through dispensing.)
Please indicate the age of the intervention patients, such as 60s.
"Please answer for the name of the main disease being treated (e.g., lung cancer). (If you do not know, leave blank.)
Opioids are used (1: Yes, 2: Rescue only, 3: No)
Drug name and standard of opioids
Please enter a case by case of intervention for inappropriate prescribing (If any of the following reasons apply, please enter the "number of cases.")
Long-term administration of irresponsible or aimless medications
Specific details：
Adverse effects caused by medications
Specific details：
Medication-mediated duplication of the pharmacological effect
Specific details：
Medication-induced drug–drug interactions
Specific details：
Inappropriate drugs for elderly patients
Specific details：
Inappropriate drugs or doses considering the patient’s organ function
Specific details：
Other (Please fill in the column freely)
Please describe the above in detail.
Number of drugs regularly used by the intervened patients
Number of drugs that were "reduced" out of the number of inappropriate prescriptions intervened for
Please list all daily usage of the drugs you reduced.
Please list all drugs that you proposed to reduce but were not accepted by the physician.
Number of drugs that were "reduced dose of medicine" out of the number of inappropriate prescriptions intervened
Please describe the drugs that were reduced
List the names of all drugs for which a dose reduction was proposed but not accepted by the physician.
If the grade of the drug in CTCAEv4.0* has decreased, please describe the name of the adverse event and the change in grade. Also, if you have any other comments, please feel free to include them.
"*CTCAE: Please refer to the following http://www.jcog.jp/doctor/tool/CTCAEv4J_20170912_v20_1.pdf
†This is an English translation. The original document was written in Japanese and distributed to the respondents.
[truncated: 262 more columns]
